# Supplementary material for: Why and How Savitzky–Golay Filters Should Be Replaced
Source: ACS Meas Sci Au. 2022 Feb 18;2(2):185–96. doi: 10.1021/acsmeasuresciau.1c00054 (PMC9026279; doi:10.1021/acsmeasuresciau.1c00054)
Supplement: Supplementary file 2 — tg1c00054_si_002.zip [file tg1c00054_si_002.zip]

Archive with 4 entries (4 files):
- ModifiedSincSmoother.java
- WeightedSavitzkyGolaySmoother.java
- WhittakerHendersonSmoother.java
- modifiedSincSmoother.m
